# Supplementary material for: Enhancing Water Status and Nutrient Uptake in Drought-Stressed Lettuce Plants (Lactuca sativa L.) via Inoculation with Different Bacillus spp. Isolated from the Atacama Desert
Source: Plants (Basel). 2024 Jan 6;13(2):158. doi: 10.3390/plants13020158 (PMC10818642; doi:10.3390/plants13020158)
Supplement: Supplementary file 1 [file plants-13-00158-s001.zip]

Archive with 1 entries (1 files):
- plants-2773557-supplementary.pdf
